# Supplementary material for: ChatGPT models provide higher‐quality but lower‐readability responses than Google Gemini regarding anterior shoulder instability, with no added benefit of the orthopaedic expert plugin
Source: Knee Surg Sports Traumatol Arthrosc. 2025 Dec 26;34(2):763–75. doi: 10.1002/ksa.70255 (PMC12850548; doi:10.1002/ksa.70255)
Supplement: Supplementary file 3 — Supplemental Material S3. Raw data of Quality Analysis of Medical Artificial Intelligence tool scores for each Large Language Model given by each evaluator. [file KSA-34-763-s003.xlsx]

## Sheet: Sheet1
Reviewer	Model	Round	Question	Accuracy	Clarity	Relevance	Completeness	Provision of Sources	Usefulness	Average
Surgeon1	Google Gemini	1	1	4	4	3	3	4	3	3.5
Surgeon1	Google Gemini	1	2	4	4	3	3	4	3	3.5
Surgeon1	Google Gemini	1	3	4	4	3	4	4	4	3.83333
Surgeon1	Google Gemini	1	4	4	5	4	4	4	4	4.16667
Surgeon1	Google Gemini	1	5	3	5	4	3	4	3	3.66667
Surgeon1	Google Gemini	1	6	4	5	3	4	4	4	4
Surgeon1	Google Gemini	1	7	3	4	3	3	4	3	3.33333
Surgeon1	Google Gemini	1	8	4	3	4	3	4	4	3.66667
Surgeon1	Google Gemini	1	9	5	4	5	4	4	4	4.33333
Surgeon1	Google Gemini	1	10	4	4	5	3	4	3	3.83333
Surgeon1	Google Gemini	1	11	3	4	4	3	3	4	3.5
Surgeon1	Google Gemini	1	12	3	3	4	2	4	2	3
Surgeon1	Google Gemini	1	13	4	4	4	4	4	4	4
Surgeon1	Google Gemini	1	14	3	4	4	3	4	3	3.5
Surgeon1	Google Gemini	1	15	3	3	3	2	4	2	2.83333
Surgeon1	Google Gemini	1	16	4	4	4	3	4	3	3.66667
Surgeon1	Google Gemini	1	17	4	5	5	4	4	4	4.33333
Surgeon1	Google Gemini	1	18	4	5	5	5	3	4	4.33333
Surgeon1	Google Gemini	1	19	4	4	5	3	3	3	3.66667
Surgeon1	Google Gemini	1	20	4	5	4	3	3	3	3.66667
Surgeon1	Google Gemini	1	21	3	4	4	3	2	3	3.16667
Surgeon1	ChatGPT Orthopaedic Expert	1	1	4	5	5	4	1	4	3.83333
Surgeon1	ChatGPT Orthopaedic Expert	1	2	4	5	5	4	1	5	4
Surgeon1	ChatGPT Orthopaedic Expert	1	3	4	5	4	4	1	4	3.66667
Surgeon1	ChatGPT Orthopaedic Expert	1	4	5	5	5	4	1	5	4.16667
Surgeon1	ChatGPT Orthopaedic Expert	1	5	4	5	5	3	1	4	3.66667
Surgeon1	ChatGPT Orthopaedic Expert	1	6	5	5	5	4	1	5	4.16667
Surgeon1	ChatGPT Orthopaedic Expert	1	7	5	4	5	4	1	5	4
Surgeon1	ChatGPT Orthopaedic Expert	1	8	4	4	5	4	1	4	3.66667
Surgeon1	ChatGPT Orthopaedic Expert	1	9	5	5	5	5	1	5	4.33333
Surgeon1	ChatGPT Orthopaedic Expert	1	10	5	5	5	5	1	5	4.33333
Surgeon1	ChatGPT Orthopaedic Expert	1	11	5	5	5	4	1	4	4
Surgeon1	ChatGPT Orthopaedic Expert	1	12	4	5	5	4	1	5	4
Surgeon1	ChatGPT Orthopaedic Expert	1	13	4	4	4	4	1	4	3.5
Surgeon1	ChatGPT Orthopaedic Expert	1	14	5	5	5	4	1	5	4.16667
Surgeon1	ChatGPT Orthopaedic Expert	1	15	4	4	5	4	1	4	3.66667
Surgeon1	ChatGPT Orthopaedic Expert	1	16	4	4	5	4	1	4	3.66667
Surgeon1	ChatGPT Orthopaedic Expert	1	17	5	4	5	4	1	4	3.83333
Surgeon1	ChatGPT Orthopaedic Expert	1	18	4	5	5	5	1	4	4
Surgeon1	ChatGPT Orthopaedic Expert	1	19	4	5	5	5	1	4	4
Surgeon1	ChatGPT Orthopaedic Expert	1	20	5	5	5	5	1	5	4.33333
Surgeon1	ChatGPT Orthopaedic Expert	1	21	4	5	5	5	1	4	4
Surgeon1	ChatGPT 4o	1	1	5	5	5	5	1	5	4.33333
Surgeon1	ChatGPT 4o	1	2	4	5	5	4	1	5	4
Surgeon1	ChatGPT 4o	1	3	5	5	5	4	1	5	4.16667
Surgeon1	ChatGPT 4o	1	4	5	5	5	5	1	5	4.33333
Surgeon1	ChatGPT 4o	1	5	4	5	5	4	1	4	3.83333
Surgeon1	ChatGPT 4o	1	6	5	4	5	4	1	5	4
Surgeon1	ChatGPT 4o	1	7	5	4	5	5	1	5	4.16667
Surgeon1	ChatGPT 4o	1	8	4	4	5	4	1	4	3.66667
Surgeon1	ChatGPT 4o	1	9	5	4	5	4	1	5	4
Surgeon1	ChatGPT 4o	1	10	5	5	5	4	1	4	4
Surgeon1	ChatGPT 4o	1	11	5	5	5	4	1	4	4
Surgeon1	ChatGPT 4o	1	12	4	5	5	4	1	5	4
Surgeon1	ChatGPT 4o	1	13	4	4	4	4	1	4	3.5
Surgeon1	ChatGPT 4o	1	14	5	5	5	4	1	5	4.16667
Surgeon1	ChatGPT 4o	1	15	5	5	5	5	1	5	4.33333
Surgeon1	ChatGPT 4o	1	16	4	5	5	4	1	4	3.83333
Surgeon1	ChatGPT 4o	1	17	4	5	5	4	1	5	4
Surgeon1	ChatGPT 4o	1	18	4	5	5	4	1	4	3.83333
Surgeon1	ChatGPT 4o	1	19	4	5	5	4	1	4	3.83333
Surgeon1	ChatGPT 4o	1	20	5	5	5	4	1	4	4
Surgeon1	ChatGPT 4o	1	21	4	5	5	5	1	4	4
Surgeon1	Google Gemini	2	1	3	4	3	3	4	3	3.33333
Surgeon1	Google Gemini	2	2	4	4	4	3	4	4	3.83333
Surgeon1	Google Gemini	2	3	4	4	4	3	4	4	3.83333
Surgeon1	Google Gemini	2	4	4	4	4	3	4	4	3.83333
Surgeon1	Google Gemini	2	5	4	4	4	3	3	3	3.5
Surgeon1	Google Gemini	2	6	4	4	3	4	4	4	3.83333
Surgeon1	Google Gemini	2	7	4	4	3	3	4	3	3.5
Surgeon1	Google Gemini	2	8	4	4	4	3	4	4	3.83333
Surgeon1	Google Gemini	2	9	4	4	5	4	3	4	4
Surgeon1	Google Gemini	2	10	4	4	5	3	4	3	3.83333
Surgeon1	Google Gemini	2	11	4	4	5	4	3	4	4
Surgeon1	Google Gemini	2	12	3	4	4	3	3	3	3.33333
Surgeon1	Google Gemini	2	13	4	5	5	4	4	4	4.33333
Surgeon1	Google Gemini	2	14	4	4	4	2	3	3	3.33333
Surgeon1	Google Gemini	2	15	4	4	3	3	3	3	3.33333
Surgeon1	Google Gemini	2	16	4	4	4	3	4	3	3.66667
Surgeon1	Google Gemini	2	17	4	4	4	4	4	4	4
Surgeon1	Google Gemini	2	18	4	5	5	4	3	4	4.16667
Surgeon1	Google Gemini	2	19	3	4	3	3	3	3	3.16667
Surgeon1	Google Gemini	2	20	3	4	4	3	3	4	3.5
Surgeon1	Google Gemini	2	21	3	3	4	3	3	3	3.16667
Surgeon1	ChatGPT Orthopaedic Expert	2	1	4	5	5	4	1	4	3.83333
Surgeon1	ChatGPT Orthopaedic Expert	2	2	4	5	5	4	1	5	4
Surgeon1	ChatGPT Orthopaedic Expert	2	3	4	5	5	4	1	5	4
Surgeon1	ChatGPT Orthopaedic Expert	2	4	4	5	5	4	1	5	4
Surgeon1	ChatGPT Orthopaedic Expert	2	5	4	5	4	4	1	4	3.66667
Surgeon1	ChatGPT Orthopaedic Expert	2	6	5	5	5	4	1	5	4.16667
Surgeon1	ChatGPT Orthopaedic Expert	2	7	4	4	4	4	1	4	3.5
Surgeon1	ChatGPT Orthopaedic Expert	2	8	4	4	4	4	1	4	3.5
Surgeon1	ChatGPT Orthopaedic Expert	2	9	4	4	4	4	1	4	3.5
Surgeon1	ChatGPT Orthopaedic Expert	2	10	5	5	4	5	1	4	4
Surgeon1	ChatGPT Orthopaedic Expert	2	11	4	5	5	4	1	4	3.83333
Surgeon1	ChatGPT Orthopaedic Expert	2	12	5	5	5	4	1	5	4.16667
Surgeon1	ChatGPT Orthopaedic Expert	2	13	4	5	5	4	1	4	3.83333
Surgeon1	ChatGPT Orthopaedic Expert	2	14	4	5	5	4	1	4	3.83333
Surgeon1	ChatGPT Orthopaedic Expert	2	15	5	4	5	4	1	4	3.83333
Surgeon1	ChatGPT Orthopaedic Expert	2	16	4	4	4	4	1	4	3.5
Surgeon1	ChatGPT Orthopaedic Expert	2	17	4	5	4	4	1	4	3.66667
Surgeon1	ChatGPT Orthopaedic Expert	2	18	4	5	5	4	1	4	3.83333
Surgeon1	ChatGPT Orthopaedic Expert	2	19	4	5	5	4	1	4	3.83333
Surgeon1	ChatGPT Orthopaedic Expert	2	20	4	5	5	4	1	4	3.83333
Surgeon1	ChatGPT Orthopaedic Expert	2	21	4	5	5	4	1	4	3.83333
Surgeon1	ChatGPT 4o	2	1	4	5	5	5	1	4	4
Surgeon1	ChatGPT 4o	2	2	4	5	5	4	1	5	4
Surgeon1	ChatGPT 4o	2	3	4	5	5	4	1	4	3.83333
Surgeon1	ChatGPT 4o	2	4	4	5	5	4	1	5	4
Surgeon1	ChatGPT 4o	2	5	4	5	5	4	1	5	4
Surgeon1	ChatGPT 4o	2	6	5	5	5	4	1	5	4.16667
Surgeon1	ChatGPT 4o	2	7	4	4	5	4	1	4	3.66667
Surgeon1	ChatGPT 4o	2	8	4	4	4	4	1	4	3.5
Surgeon1	ChatGPT 4o	2	9	4	4	4	4	1	4	3.5
Surgeon1	ChatGPT 4o	2	10	5	5	4	4	1	4	3.83333
Surgeon1	ChatGPT 4o	2	11	5	4	5	5	1	5	4.16667
Surgeon1	ChatGPT 4o	2	12	4	5	5	5	1	5	4.16667
Surgeon1	ChatGPT 4o	2	13	4	5	5	4	1	4	3.83333
Surgeon1	ChatGPT 4o	2	14	4	4	4	4	1	4	3.5
Surgeon1	ChatGPT 4o	2	15	5	5	5	4	1	4	4
Surgeon1	ChatGPT 4o	2	16	4	4	4	4	1	4	3.5
Surgeon1	ChatGPT 4o	2	17	5	5	5	5	1	5	4.33333
Surgeon1	ChatGPT 4o	2	18	4	5	5	4	1	4	3.83333
Surgeon1	ChatGPT 4o	2	19	4	5	5	4	1	4	3.83333
Surgeon1	ChatGPT 4o	2	20	4	5	5	4	1	4	3.83333
Surgeon1	ChatGPT 4o	2	21	4	5	5	4	1	4	3.83333
Surgeon2	Google Gemini	1	1	4	4	3	3	3	4	3.5
Surgeon2	Google Gemini	1	2	4	4	3	3	2	3	3.16667
Surgeon2	Google Gemini	1	3	3	3	4	3	3	4	3.33333
Surgeon2	Google Gemini	1	4	4	4	4	4	3	4	3.83333
Surgeon2	Google Gemini	1	5	3	4	4	3	3	3	3.33333
Surgeon2	Google Gemini	1	6	3	3	2	2	3	3	2.66667
Surgeon2	Google Gemini	1	7	3	4	3	2	3	3	3
Surgeon2	Google Gemini	1	8	2	3	3	4	3	2	2.83333
Surgeon2	Google Gemini	1	9	4	3	4	4	4	4	3.83333
Surgeon2	Google Gemini	1	10	2	3	3	2	2	3	2.5
Surgeon2	Google Gemini	1	11	5	4	5	5	4	5	4.66667
Surgeon2	Google Gemini	1	12	3	4	4	3	3	4	3.5
Surgeon2	Google Gemini	1	13	5	5	5	5	4	5	4.83333
Surgeon2	Google Gemini	1	14	4	4	4	3	3	3	3.5
Surgeon2	Google Gemini	1	15	2	3	2	2	3	3	2.5
Surgeon2	Google Gemini	1	16	4	4	4	3	4	4	3.83333
Surgeon2	Google Gemini	1	17	4	4	4	3	4	3	3.66667
Surgeon2	Google Gemini	1	18	4	5	4	5	4	4	4.33333
Surgeon2	Google Gemini	1	19	4	4	4	4	3	4	3.83333
Surgeon2	Google Gemini	1	20	3	4	3	3	2	3	3
Surgeon2	Google Gemini	1	21	2	3	2	2	1	2	2
Surgeon2	ChatGPT Orthopaedic Expert	1	1	4	4	4	3	1	4	3.33333
Surgeon2	ChatGPT Orthopaedic Expert	1	2	4	4	5	4	1	4	3.66667
Surgeon2	ChatGPT Orthopaedic Expert	1	3	4	4	3	4	1	4	3.33333
Surgeon2	ChatGPT Orthopaedic Expert	1	4	5	5	5	5	1	5	4.33333
Surgeon2	ChatGPT Orthopaedic Expert	1	5	4	4	5	4	1	4	3.66667
Surgeon2	ChatGPT Orthopaedic Expert	1	6	4	4	5	5	1	4	3.83333
Surgeon2	ChatGPT Orthopaedic Expert	1	7	5	5	5	5	1	5	4.33333
Surgeon2	ChatGPT Orthopaedic Expert	1	8	5	4	5	5	1	4	4
Surgeon2	ChatGPT Orthopaedic Expert	1	9	5	4	5	5	1	5	4.16667
Surgeon2	ChatGPT Orthopaedic Expert	1	10	5	5	5	5	1	5	4.33333
Surgeon2	ChatGPT Orthopaedic Expert	1	11	4	5	5	4	1	5	4
Surgeon2	ChatGPT Orthopaedic Expert	1	12	4	5	5	4	1	5	4
Surgeon2	ChatGPT Orthopaedic Expert	1	13	4	5	5	5	1	5	4.16667
Surgeon2	ChatGPT Orthopaedic Expert	1	14	5	4	5	4	1	4	3.83333
Surgeon2	ChatGPT Orthopaedic Expert	1	15	4	5	4	4	1	5	3.83333
Surgeon2	ChatGPT Orthopaedic Expert	1	16	4	5	4	4	1	5	3.83333
Surgeon2	ChatGPT Orthopaedic Expert	1	17	4	5	4	4	1	5	3.83333
Surgeon2	ChatGPT Orthopaedic Expert	1	18	4	4	5	4	1	5	3.83333
Surgeon2	ChatGPT Orthopaedic Expert	1	19	4	5	5	4	1	5	4
Surgeon2	ChatGPT Orthopaedic Expert	1	20	4	5	4	5	1	5	4
Surgeon2	ChatGPT Orthopaedic Expert	1	21	4	4	5	4	1	4	3.66667
Surgeon2	ChatGPT 4o	1	1	4	4	4	4	1	4	3.5
Surgeon2	ChatGPT 4o	1	2	3	4	4	3	1	4	3.16667
Surgeon2	ChatGPT 4o	1	3	4	4	4	5	1	4	3.66667
Surgeon2	ChatGPT 4o	1	4	4	4	5	4	1	5	3.83333
Surgeon2	ChatGPT 4o	1	5	4	5	5	4	1	5	4
Surgeon2	ChatGPT 4o	1	6	5	5	5	5	1	5	4.33333
Surgeon2	ChatGPT 4o	1	7	5	5	5	5	1	5	4.33333
Surgeon2	ChatGPT 4o	1	8	5	5	4	5	1	5	4.16667
Surgeon2	ChatGPT 4o	1	9	4	5	4	4	1	4	3.66667
Surgeon2	ChatGPT 4o	1	10	4	5	4	4	1	5	3.83333
Surgeon2	ChatGPT 4o	1	11	3	4	4	3	1	3	3
Surgeon2	ChatGPT 4o	1	12	3	3	5	4	1	4	3.33333
Surgeon2	ChatGPT 4o	1	13	4	4	4	3	1	4	3.33333
Surgeon2	ChatGPT 4o	1	14	4	5	5	5	1	4	4
Surgeon2	ChatGPT 4o	1	15	3	4	5	3	1	4	3.33333
Surgeon2	ChatGPT 4o	1	16	3	4	4	4	1	4	3.33333
Surgeon2	ChatGPT 4o	1	17	5	4	4	5	1	5	4
Surgeon2	ChatGPT 4o	1	18	4	5	5	5	1	5	4.16667
Surgeon2	ChatGPT 4o	1	19	4	5	5	5	1	5	4.16667
Surgeon2	ChatGPT 4o	1	20	5	4	5	4	1	4	3.83333
Surgeon2	ChatGPT 4o	1	21	5	4	5	4	1	4	3.83333
Surgeon2	Google Gemini	2	1	3	4	3	3	3	3	3.16667
Surgeon2	Google Gemini	2	2	3	4	3	3	2	3	3
Surgeon2	Google Gemini	2	3	3	3	3	3	3	3	3
Surgeon2	Google Gemini	2	4	4	3	3	4	3	4	3.5
Surgeon2	Google Gemini	2	5	4	4	4	3	3	3	3.5
Surgeon2	Google Gemini	2	6	3	3	3	3	3	3	3
Surgeon2	Google Gemini	2	7	2	3	3	2	3	3	2.66667
Surgeon2	Google Gemini	2	8	3	3	3	2	3	3	2.83333
Surgeon2	Google Gemini	2	9	3	4	4	3	3	3	3.33333
Surgeon2	Google Gemini	2	10	2	2	2	2	3	2	2.16667
Surgeon2	Google Gemini	2	11	4	4	4	3	4	5	4
Surgeon2	Google Gemini	2	12	3	3	3	3	3	2	2.83333
Surgeon2	Google Gemini	2	13	4	4	5	4	4	5	4.33333
Surgeon2	Google Gemini	2	14	3	3	4	3	3	3	3.16667
Surgeon2	Google Gemini	2	15	3	3	3	2	3	2	2.66667
Surgeon2	Google Gemini	2	16	3	3	3	3	4	3	3.16667
Surgeon2	Google Gemini	2	17	3	5	3	5	4	3	3.83333
Surgeon2	Google Gemini	2	18	4	3	4	3	4	4	3.66667
Surgeon2	Google Gemini	2	19	3	4	3	3	4	3	3.33333
Surgeon2	Google Gemini	2	20	3	3	3	3	2	3	2.83333
Surgeon2	Google Gemini	2	21	2	3	3	3	1	3	2.5
Surgeon2	ChatGPT Orthopaedic Expert	2	1	4	5	4	4	1	3	3.5
Surgeon2	ChatGPT Orthopaedic Expert	2	2	4	5	4	4	1	4	3.66667
Surgeon2	ChatGPT Orthopaedic Expert	2	3	4	4	3	4	1	4	3.33333
Surgeon2	ChatGPT Orthopaedic Expert	2	4	5	5	5	5	1	5	4.33333
Surgeon2	ChatGPT Orthopaedic Expert	2	5	4	4	4	4	1	4	3.5
Surgeon2	ChatGPT Orthopaedic Expert	2	6	4	4	4	4	1	4	3.5
Surgeon2	ChatGPT Orthopaedic Expert	2	7	5	5	5	4	1	5	4.16667
Surgeon2	ChatGPT Orthopaedic Expert	2	8	4	5	4	5	1	4	3.83333
Surgeon2	ChatGPT Orthopaedic Expert	2	9	5	5	5	4	1	5	4.16667
Surgeon2	ChatGPT Orthopaedic Expert	2	10	4	5	5	5	1	5	4.16667
Surgeon2	ChatGPT Orthopaedic Expert	2	11	5	5	5	4	1	4	4
Surgeon2	ChatGPT Orthopaedic Expert	2	12	5	5	5	4	1	5	4.16667
Surgeon2	ChatGPT Orthopaedic Expert	2	13	5	5	5	4	1	5	4.16667
Surgeon2	ChatGPT Orthopaedic Expert	2	14	5	5	5	5	1	5	4.33333
Surgeon2	ChatGPT Orthopaedic Expert	2	15	4	4	4	4	1	4	3.5
Surgeon2	ChatGPT Orthopaedic Expert	2	16	4	4	5	4	1	4	3.66667
Surgeon2	ChatGPT Orthopaedic Expert	2	17	5	5	5	4	1	5	4.16667
Surgeon2	ChatGPT Orthopaedic Expert	2	18	4	5	5	4	1	5	4
Surgeon2	ChatGPT Orthopaedic Expert	2	19	4	5	4	4	1	4	3.66667
Surgeon2	ChatGPT Orthopaedic Expert	2	20	5	5	5	4	1	5	4.16667
Surgeon2	ChatGPT Orthopaedic Expert	2	21	4	5	4	4	1	4	3.66667
Surgeon2	ChatGPT 4o	2	1	4	4	4	4	1	4	3.5
Surgeon2	ChatGPT 4o	2	2	3	4	4	4	1	4	3.33333
Surgeon2	ChatGPT 4o	2	3	4	4	4	4	1	4	3.5
Surgeon2	ChatGPT 4o	2	4	4	4	5	4	1	4	3.66667
Surgeon2	ChatGPT 4o	2	5	4	5	5	5	1	5	4.16667
Surgeon2	ChatGPT 4o	2	6	5	5	5	5	1	5	4.33333
Surgeon2	ChatGPT 4o	2	7	5	5	5	5	1	5	4.33333
Surgeon2	ChatGPT 4o	2	8	4	5	4	4	1	5	3.83333
Surgeon2	ChatGPT 4o	2	9	4	5	4	4	1	4	3.66667
Surgeon2	ChatGPT 4o	2	10	4	4	4	4	1	4	3.5
Surgeon2	ChatGPT 4o	2	11	3	4	4	4	1	3	3.16667
Surgeon2	ChatGPT 4o	2	12	3	3	4	4	1	4	3.16667
Surgeon2	ChatGPT 4o	2	13	3	4	3	3	1	4	3
Surgeon2	ChatGPT 4o	2	14	4	5	5	4	1	4	3.83333
Surgeon2	ChatGPT 4o	2	15	3	5	4	4	1	4	3.5
Surgeon2	ChatGPT 4o	2	16	3	4	3	4	1	4	3.16667
Surgeon2	ChatGPT 4o	2	17	5	4	4	5	1	5	4
Surgeon2	ChatGPT 4o	2	18	4	5	5	5	1	5	4.16667
Surgeon2	ChatGPT 4o	2	19	4	5	5	5	1	5	4.16667
Surgeon2	ChatGPT 4o	2	20	4	4	5	4	1	4	3.66667
Surgeon2	ChatGPT 4o	2	21	5	4	4	4	1	4	3.66667
Surgeon3	Google Gemini	1	1	3	3	2	2	2	3	2.5
Surgeon3	Google Gemini	1	2	3	3	2	2	1	2	2.16667
Surgeon3	Google Gemini	1	3	2	2	2	2	1	2	1.83333
Surgeon3	Google Gemini	1	4	3	3	3	4	1	3	2.83333
Surgeon3	Google Gemini	1	5	3	3	2	3	1	2	2.33333
Surgeon3	Google Gemini	1	6	4	3	3	3	1	3	2.83333
Surgeon3	Google Gemini	1	7	4	3	3	3	1	3	2.83333
Surgeon3	Google Gemini	1	8	2	2	1	2	1	1	1.5
Surgeon3	Google Gemini	1	9	3	3	3	3	1	2	2.5
Surgeon3	Google Gemini	1	10	4	3	3	3	1	3	2.83333
Surgeon3	Google Gemini	1	11	3	3	3	2	1	3	2.5
Surgeon3	Google Gemini	1	12	2	2	2	2	1	2	1.83333
Surgeon3	Google Gemini	1	13	4	3	3	3	1	3	2.83333
Surgeon3	Google Gemini	1	14	2	2	1	2	1	2	1.66667
Surgeon3	Google Gemini	1	15	2	2	1	1	1	1	1.33333
Surgeon3	Google Gemini	1	16	2	2	1	1	1	1	1.33333
Surgeon3	Google Gemini	1	17	2	1	1	1	1	1	1.16667
Surgeon3	Google Gemini	1	18	4	3	3	3	1	3	2.83333
Surgeon3	Google Gemini	1	19	3	2	2	2	1	2	2
Surgeon3	Google Gemini	1	20	3	3	3	3	1	3	2.66667
Surgeon3	Google Gemini	1	21	2	2	2	2	1	2	1.83333
Surgeon3	ChatGPT Orthopaedic Expert	1	1	3	3	3	3	1	3	2.66667
Surgeon3	ChatGPT Orthopaedic Expert	1	2	2	3	2	3	1	2	2.16667
Surgeon3	ChatGPT Orthopaedic Expert	1	3	3	3	3	3	1	3	2.66667
Surgeon3	ChatGPT Orthopaedic Expert	1	4	3	3	3	3	1	3	2.66667
Surgeon3	ChatGPT Orthopaedic Expert	1	5	4	3	3	3	1	3	2.83333
Surgeon3	ChatGPT Orthopaedic Expert	1	6	4	4	4	3	1	4	3.33333
Surgeon3	ChatGPT Orthopaedic Expert	1	7	4	4	4	3	1	4	3.33333
Surgeon3	ChatGPT Orthopaedic Expert	1	8	4	4	4	3	1	4	3.33333
Surgeon3	ChatGPT Orthopaedic Expert	1	9	3	3	3	3	1	2	2.5
Surgeon3	ChatGPT Orthopaedic Expert	1	10	3	3	3	3	1	3	2.66667
Surgeon3	ChatGPT Orthopaedic Expert	1	11	3	3	2	3	1	3	2.5
Surgeon3	ChatGPT Orthopaedic Expert	1	12	3	3	2	2	1	2	2.16667
Surgeon3	ChatGPT Orthopaedic Expert	1	13	3	3	3	3	1	3	2.66667
Surgeon3	ChatGPT Orthopaedic Expert	1	14	4	3	3	3	1	3	2.83333
Surgeon3	ChatGPT Orthopaedic Expert	1	15	3	3	2	2	1	2	2.16667
Surgeon3	ChatGPT Orthopaedic Expert	1	16	2	2	2	2	1	2	1.83333
Surgeon3	ChatGPT Orthopaedic Expert	1	17	3	3	3	3	1	3	2.66667
Surgeon3	ChatGPT Orthopaedic Expert	1	18	3	3	3	3	1	3	2.66667
Surgeon3	ChatGPT Orthopaedic Expert	1	19	3	3	3	3	1	3	2.66667
Surgeon3	ChatGPT Orthopaedic Expert	1	20	3	3	2	3	1	3	2.5
Surgeon3	ChatGPT Orthopaedic Expert	1	21	4	3	3	3	1	3	2.83333
Surgeon3	ChatGPT 4o	1	1	4	3	3	3	1	3	2.83333
Surgeon3	ChatGPT 4o	1	2	4	3	3	3	1	3	2.83333
Surgeon3	ChatGPT 4o	1	3	3	3	3	3	1	2	2.5
Surgeon3	ChatGPT 4o	1	4	4	3	3	3	1	3	2.83333
Surgeon3	ChatGPT 4o	1	5	3	3	2	2	1	3	2.33333
Surgeon3	ChatGPT 4o	1	6	4	4	4	3	1	4	3.33333
Surgeon3	ChatGPT 4o	1	7	4	4	4	3	1	4	3.33333
Surgeon3	ChatGPT 4o	1	8	4	4	4	3	1	4	3.33333
Surgeon3	ChatGPT 4o	1	9	3	3	2	2	1	2	2.16667
Surgeon3	ChatGPT 4o	1	10	3	3	3	3	1	3	2.66667
Surgeon3	ChatGPT 4o	1	11	3	3	3	2	1	2	2.33333
Surgeon3	ChatGPT 4o	1	12	4	3	3	3	1	3	2.83333
Surgeon3	ChatGPT 4o	1	13	4	4	4	4	1	3	3.33333
Surgeon3	ChatGPT 4o	1	14	4	4	4	3	1	3	3.16667
Surgeon3	ChatGPT 4o	1	15	3	3	3	3	1	3	2.66667
Surgeon3	ChatGPT 4o	1	16	3	3	3	3	1	3	2.66667
Surgeon3	ChatGPT 4o	1	17	3	3	3	3	1	2	2.5
Surgeon3	ChatGPT 4o	1	18	2	3	3	2	1	2	2.16667
Surgeon3	ChatGPT 4o	1	19	3	3	3	3	1	2	2.5
Surgeon3	ChatGPT 4o	1	20	3	3	3	3	1	3	2.66667
Surgeon3	ChatGPT 4o	1	21	3	3	3	3	1	3	2.66667
Surgeon3	Google Gemini	2	1	3	3	2	2	2	3	2.5
Surgeon3	Google Gemini	2	2	3	3	2	2	1	2	2.16667
Surgeon3	Google Gemini	2	3	2	2	2	2	1	2	1.83333
Surgeon3	Google Gemini	2	4	3	3	3	4	1	3	2.83333
Surgeon3	Google Gemini	2	5	3	3	1	3	1	2	2.16667
Surgeon3	Google Gemini	2	6	4	3	3	3	1	3	2.83333
Surgeon3	Google Gemini	2	7	4	3	3	3	1	3	2.83333
Surgeon3	Google Gemini	2	8	2	2	1	2	1	1	1.5
Surgeon3	Google Gemini	2	9	3	3	3	3	1	2	2.5
Surgeon3	Google Gemini	2	10	4	3	3	3	1	3	2.83333
Surgeon3	Google Gemini	2	11	3	3	3	2	1	3	2.5
Surgeon3	Google Gemini	2	12	2	2	2	2	1	2	1.83333
Surgeon3	Google Gemini	2	13	4	3	3	3	1	3	2.83333
Surgeon3	Google Gemini	2	14	2	2	1	2	1	2	1.66667
Surgeon3	Google Gemini	2	15	2	2	1	1	1	1	1.33333
Surgeon3	Google Gemini	2	16	2	2	1	1	1	1	1.33333
Surgeon3	Google Gemini	2	17	2	1	1	1	1	1	1.16667
Surgeon3	Google Gemini	2	18	3	3	3	3	1	3	2.66667
Surgeon3	Google Gemini	2	19	3	2	2	2	1	2	2
Surgeon3	Google Gemini	2	20	3	3	3	3	1	3	2.66667
Surgeon3	Google Gemini	2	21	2	2	2	2	1	2	1.83333
Surgeon3	ChatGPT Orthopaedic Expert	2	1	3	3	3	3	1	3	2.66667
Surgeon3	ChatGPT Orthopaedic Expert	2	2	2	3	2	3	1	2	2.16667
Surgeon3	ChatGPT Orthopaedic Expert	2	3	3	3	3	3	1	3	2.66667
Surgeon3	ChatGPT Orthopaedic Expert	2	4	3	3	3	3	1	3	2.66667
Surgeon3	ChatGPT Orthopaedic Expert	2	5	4	3	3	3	1	3	2.83333
Surgeon3	ChatGPT Orthopaedic Expert	2	6	4	4	4	3	1	4	3.33333
Surgeon3	ChatGPT Orthopaedic Expert	2	7	4	4	3	3	1	4	3.16667
Surgeon3	ChatGPT Orthopaedic Expert	2	8	4	4	4	3	1	4	3.33333
Surgeon3	ChatGPT Orthopaedic Expert	2	9	3	3	3	3	1	2	2.5
Surgeon3	ChatGPT Orthopaedic Expert	2	10	3	3	3	3	1	3	2.66667
Surgeon3	ChatGPT Orthopaedic Expert	2	11	3	3	2	3	1	3	2.5
Surgeon3	ChatGPT Orthopaedic Expert	2	12	3	3	2	2	1	2	2.16667
Surgeon3	ChatGPT Orthopaedic Expert	2	13	3	3	3	3	1	3	2.66667
Surgeon3	ChatGPT Orthopaedic Expert	2	14	4	3	3	3	1	3	2.83333
Surgeon3	ChatGPT Orthopaedic Expert	2	15	3	3	2	2	1	2	2.16667
Surgeon3	ChatGPT Orthopaedic Expert	2	16	2	2	2	2	1	2	1.83333
Surgeon3	ChatGPT Orthopaedic Expert	2	17	3	3	3	3	1	3	2.66667
Surgeon3	ChatGPT Orthopaedic Expert	2	18	3	3	3	3	1	3	2.66667
Surgeon3	ChatGPT Orthopaedic Expert	2	19	3	3	3	3	1	3	2.66667
Surgeon3	ChatGPT Orthopaedic Expert	2	20	3	3	2	3	1	3	2.5
Surgeon3	ChatGPT Orthopaedic Expert	2	21	4	3	3	3	1	3	2.83333
Surgeon3	ChatGPT 4o	2	1	4	3	3	3	1	3	2.83333
Surgeon3	ChatGPT 4o	2	2	4	3	3	3	1	3	2.83333
Surgeon3	ChatGPT 4o	2	3	3	3	3	3	1	2	2.5
Surgeon3	ChatGPT 4o	2	4	4	3	3	3	1	3	2.83333
Surgeon3	ChatGPT 4o	2	5	3	3	2	2	1	3	2.33333
Surgeon3	ChatGPT 4o	2	6	4	3	4	3	1	4	3.16667
Surgeon3	ChatGPT 4o	2	7	4	4	4	3	1	4	3.33333
Surgeon3	ChatGPT 4o	2	8	4	4	3	3	1	4	3.16667
Surgeon3	ChatGPT 4o	2	9	3	3	2	2	1	2	2.16667
Surgeon3	ChatGPT 4o	2	10	3	3	3	3	1	3	2.66667
Surgeon3	ChatGPT 4o	2	11	3	3	3	2	1	2	2.33333
Surgeon3	ChatGPT 4o	2	12	4	3	3	3	1	3	2.83333
Surgeon3	ChatGPT 4o	2	13	4	4	4	4	1	3	3.33333
Surgeon3	ChatGPT 4o	2	14	4	4	3	3	1	3	3
Surgeon3	ChatGPT 4o	2	15	3	3	3	3	1	3	2.66667
Surgeon3	ChatGPT 4o	2	16	3	3	3	3	1	3	2.66667
Surgeon3	ChatGPT 4o	2	17	3	3	3	3	1	2	2.5
Surgeon3	ChatGPT 4o	2	18	2	3	3	2	1	2	2.16667
Surgeon3	ChatGPT 4o	2	19	3	3	3	3	1	2	2.5
Surgeon3	ChatGPT 4o	2	20	3	3	3	3	1	3	2.66667
Surgeon3	ChatGPT 4o	2	21	3	3	3	3	1	3	2.66667
